# Supplementary material for: Risk Factors Associated with Hepatitis C Subtypes and the Evolutionary History of Subtype 1a in Mexico
Source: Viruses. 2024 Aug 6;16(8):1259. doi: 10.3390/v16081259 (PMC11359553; doi:10.3390/v16081259)
Supplement: Supplementary file 1 [file viruses-16-01259-s001.zip]

Archive with 3 entries (3 files):
- S1_Figure_Phylogenetic Tree.jpg
- S2_Alignment HCV.fasta
- S3_1a_tree.tree
