# Supplementary material for: Risk Factors Associated with Hepatitis C Subtypes and the Evolutionary History of Subtype 1a in Mexico
Source: Viruses. 2024 Aug 6;16(8):1259. doi: 10.3390/v16081259 (PMC11359553; doi:10.3390/v16081259)
Supplement: Supplementary file 1 [file viruses-16-01259-s001.zip › S2_Alignment HCV.fasta]

>1a_PP926344_2013-07-22
TGTTTTGACTCTACAGTCACTGAGCAGGACATCCGTACGGAGGAGGCAATCTACCAATGTTGTGACCTTGACCCCCAAGC
CCGAGTGGCCATCAAGTCCCTCACTGAGAGGCTTTATGTCGGGGGTCCTCTCACCAATTCAAGGGGGGAGAACTGCGGCT
ATCGCAGGTGCCGCGCGAGCGGCGTACTGACGACTAGCTGTGGTAACCCCCTTACTTGAAACATCAAGGCCCAAGCAGCC
TGTCGAG-CCGCAGGGCTCCGGGACTGCACCATGCTCGTGTTGGGCGACAACTTAGTC-GTTATCTGTG-AAAGTCAGGG
AGTCCCAGAGGATGCGCCCAGCCTGAG-AGCCTTCACGGAGG
>1a_PP926345_2013-09-02
TGTTTTGACTCCACAGTCACCGAGAACGACATCCGTACGGAGGAGGCAATCTACCAATGTTGTGACCTGGACCCCCAAGC
CCGTGTGGCCATCAAGTCCCTCACCGAGAGGCTTTATGTCGGGGGCCCTCTCACCAATTCAAGGGGGGAGAACTGCGGCT
ATCGCAGGTGCCGCGCGAGCGGCGTACTGACGACTAGCTGCGGTAACACCCTCACTTGCTACATCAAGGCCCGGGCAGCC
TGTCGAG-CCGCAGGGCTCCGGGACTGCACCATGCTCGTGTGTGGCGACGACTTAGTC-GTTATCTGTG-AAAGTGCGGG
GGTCCAGGAGGACGCGGCAAGCCTGAG-AGCCTTCACGGAGG
>1a_PP926346_2013-09-12
TGTTTTGACTCCACAGTCACTGAGAGCGACATCCGTACGGAGGAGGCAATCTACCAATGTTGTGACCTGGACCCCCAAGC
CCGCGTGGCCATTAAGTCCCTCACTGAGAGGCTTTATGTTGGGGGCCCTCTTACCAATTCAAGGGGAGAGAACTGCGGCT
ACCGCAGGTGCCGCGCAAGCGGCGTACTGACGACTAGCTGTGGTAATACCCTCACCTGTTACATCAAGGCCCGAGCAGCC
TGTCGAG-CCGCAGGGCTCCAGGACTGCACCATGCTCGTGTGCGGCGACGACTTAGTC-GTTATCTGTG-AAAGTGCAGG
GGTCCAGGAGGACGCGGCAACCCTGAG-AGCCTTCACGGAGG
>1a_PP926347_2013-09-23
TGTTTTGACTCCACAGTCACCGAGAGCGACATCCGTACGGAGGAGGCAATTTACCAATGTTGTGACCTGGACCCCCAAGC
CCGCGTGGCCATCAAGTCCCTTACCGAGAGGCTTTATGTTGGGGGCCCTCTTACCAATTCAAGGGGGGAGAACTGCGGCT
ATCGCAGGTGCCGCGCGAGCGGCGTACTGACCACTAGCTGTGGTAACCCCCCCCCTTGCAACGTCAAGACCCCCGCAGCC
TGTCGAG-CCGCGGGGCTCCAGGACTGCACCATGCTCGTGTGCGGCGACGACTTAGTC-GTTATCTGTG-AAAGTGCCGG
GTTCCAGGAGGACGCCGCTACCCTGAG-AGCCTTCACGGAGG
>1a_PP926348_2013-11-04
TGTTTTGACTCCACAGTCACTGAGAGCGATATCCGTACGGAGGAGGCAATCTACCAATGTTGTGACCTGGACCCCCAAGC
CCGTGTGGCCATCAAGTCCCTCACTGAGAGGCTTTATGTTGGGGGCCCTCTTACCAACTCAAGGGGGGAGAACTGCGGCT
ACCGCAGGTGCCGCGCGAGCGGCGTTCTGACAACTAGCTGTGGTAACACCCTCACTTGCTACATCAAGGCCCAGGCAGCC
TGTCGAG-CCGCAGGGCTCCAAAGTTGCACCATGCTCGTGTGTGGCGACGACTTAGTC-GTTATCTGTG-AAAGTGCAGG
GGTCCAGGAGGACGCGCCGAGCCTAAG-AGCCTTCACGGAGG
>1a_PP926349_2013-10-14
TGTTTTGACTCTACGGTCACTGAGAACGACATCCGTACGGAGGAGGCAATCTACCAATGTTGTGACCTTGACCCCCAAGC
CCGAGTGGCTATCAAGTCCCTCACCGAGAGACTTTATGTCGGGGGTCCTCTCACCAATTCAAGAGGGGAAAACTGCGGCT
ATCGCAGGTGCCGCGCGAGCGGCGTACTGACAACTAGCTGTGGTAACACCCTCACTTGTTACATCAAGGCCCAAGCAGCC
TGTCGAG-CCGCAGGGCTCCGGGACTGCACTATGCTCGTGTGTGGCGACGACTTAGTC-GTTATCTGTG-AAAGTCAGGG
AGTCCAGGAGGATGCAGCGAGCCTGAG-AGCCTTCACGGAGG
>1a_PP926350_2013-10-21
TGTTTTGACTCCACAGTCACTGAGAGCGACATCCGTACGGAGGAGGCAATTTACCAGTGTTGTGACCTGGACCCCCAAGC
CCGTGTGGCCATCAAGTCCCTCACTGAGAGGCTTTATGTTGGGGGCCCTCTTACCATTTCAAGGGGGGAGAACTGCGGCT
ACCGCTGGTGCCGAGCGAGCGGCGCACTGACAACTAGCTGCGGTAACCCCCTCCCTTGAAATGTCAAGGCCCGAGCAGCC
TGTCGAG-CTCTCGGGCTCCAGGACTGCGCCATGCTCGTGTGGGGGGACCACTTAGTC-GTTATCTGTG-AAAGTGCCCG
CCCCACGGAGGACGCTCTGAGCCTGTGTAGCCTTCACGGAGG
>1a_PP926351_2013-11-19
TGTTTTGACTCCACGGTCACTGAGAACGACATCCGTACGGAGGAAGCAATTTACCAATGTTGTGACCTTGACCCCCAAGC
TCGAGTGGCCATCAAGTCCCTCACTGAGAGGCTTTATGTCGGGGGCCCCCTCACCATTTCAAGGGGGGAAAACTGCGGCT
ATCGCAGGTGCCGCGCGAGCGGTGTACTGACGACCAGCTGTGGTAATTCCCTCCCTTGAAACGTCAAGGCCACAGCAGCC
TGTCGAG-CCGCAGGGCTCCGGGATGGCACCATGCTCGGGTGGGGGGACGACTTAGCC-GTTATCTGTG-AAAGTCGCGG
AGTCCAGGAGGACGCCCTCAGCCTGAG-AGCCTTCACGGAGG
>1a_PP926352_2013-12-06
---------------------------------------------------------TGTTGTGACCTGGACCCCCAAGC
CCGCGTGGCCATCAAGTCCCTCACTGAGAGGCTTTATGTTGGGGGCCCTCTTACCAATTCAAGGGGGGAGAATTGCGGCT
ACCGCAGGTGTCGCGCGAGCGGCGTACTGACGACTAGCTGTGGTAACACCCTCACTTGCTACATCAAGGCCCAAGCAGCC
TGTCGAG-CCGCAGGGCTCCAGGACTGCACCATGCTCGTGTGCGGCGACGACCTAGTC-GTTATCTGTG-AAAGTGCGGG
GGTCCAGGAGGACGCGGCGAGCCTGAG-AGCCTT--------
>1a_PP926353_2013-12-09
TGTTTTGACTCTACGGTCACTGAGAACGACATCCGTACGGAGGAGGCAATCTACCAATGTTGTGACCTTGACCCCCAAGC
CCGAGTGGCCATCAAGTCCCTCACCGAGAGGCTTTATGTTGGGGGCCCTCTTACCAATTCAAGGGGGGAAAACTGTGGCT
ATCGCAGGTGCCGCGCGAGCGGCGTACTAACGACTAGCTGTGGTAACACCCTCACTTGTTACATCAAGGCCCAAGCAGCC
TGTCGAG-CCGCAGGGCTCCAGGACTGCACCATGCTCGTGTGTGGCGACGACTTAGTC-GTTATCTGTG-AAAGTCAGGG
AGTCCAGGAGGACGCAGCGAGCCTGAG-AGCCTTCACGGAGG
>1a_PP926354_2014-01-27
---------------------------------------------------------TGTTGTGACCTCGTCCACCAAGC
CCGAGTGACCATCAAGTCCGTCGCCGCTCGCCTTAATGTCGGGGGTCCTCCCACCAACTCAAGGGGGGAAAACTGCGGCT
ATCGCAGGTGCCCCGCCAGCGGCGTCATGACAACTAGCTGTGGTAACACCCTCACTTGCTACATCAAGACCCAAGCACCC
GGTCGAG-CCACAGTGCTCCGAGACTGCACCATGCTCGTGTGTGGCGACGACTTAGTC-GTTATCTGTG-AAAGTCAGGG
AGTCCAGGAGGATGCCGCGAGCCTGAA-AGCCTT--------
>1a_PP926355_2014-02-19
---------------------------------------------------------TGTTGTGACCTGGACCACCAAGC
CCGTGTGGCCATTAAGTCCCTCACTGAGAGGCTTTATGTTGGGGGCCCTCTTACCAATTCCAGGGGGGAGAACTGCGGCT
ACCGCAGGTGCCGCGCAAGCGGCGTACTGACGACTAGCTGTGGTAACACCCTCACCTGCTACATCAAGGCCCGGGCAGCC
TGTCGAG-GCGCAGGGCTCCAGGACTGTACCATGCTCGTGTGCGGCGACGACTTGGTC-GTTATCTGTG-AAAGTGCGGG
GGTCCAGGAGGACGCGGCGAACCTGAG-AGCCTT--------
>1a_PP926356_2014-04-30
---------------------------------------------------------TGTTGTGACCTGGACCCCCAAGC
CCGCGTGGCCATTAAGTCCCTCAGTGAGAGGCTTTATGTTGGGGGCCCTATTACCAATTCAAGGGGGGAGAACTGCGGCT
ACCGCAGATGCCGCGCAAGCGGCGTGCTGCCGACTAGCTGTGGTAACACCCTCACATCCTACATCAAGGCCCGGGCAGCC
TGTCGAG-CCGCAGGGCTCCAGGACTGTACCATGCTCGTGTGCGGCGACGACTTAGTC-GTTATCTGTG-AAAGTGCGGG
GGTCCAGGAGGACGCGGCGAACCTGAG-AGCCTT--------
>1a_PP926357_2014-04-30
---------------------------------------------------------TGTTGTGACCTGGACCCCCAAGC
CCGTGTGGCCATCAAGTCCCTCACTGAGAGGCTTTATGTTGGGGGTCCCCTTACCAATTCAAGGGGGGAGAACTGCGGCT
ACCGCAGGTGCCGCGCGAGCGGCGTACTGACAACTAGCTGTGGTAACACCCTCACTTGCTACATCAAGGCCCGAGCAGCC
TGTCGAG-CCGCAGGGCTCCAGGACTGCACCATGCTCGTGTGTGGCGATGATCTAGTC-GTTATCTGTG-AAAGCACGGG
GGTCCAGGAGGACGCGGCGAGCCTGAG-AGCCTT--------
>1a_PP926358_2010-06-18
TGTTTTGACTCCACAGTCACTGAGAGCGACATCCGTACGGAGGAAGCAATCTACCAATGTTGTGACCTGGACCCCCAAGC
TCGCGTGGCCATCAAGTCCCTTACTGAGAGGCTTTATGTCGGGGGCCCTCTTACCAATTCAAGAGGGGAGAATTGCGGCT
ACCGCAGGTGCCGTGCAAGCGGCGTACTGACGACTAGCTGTGGTAACACCCTCACTTGCTACATCAAGGCTCGGGCGGCC
TGTCGAG-CCGCAGGGCTCCAGGATTGCACCATGCTCGTGTGCGGCGACGACTTAGTC-GTTATCTGTG-AAAGTGCGGG
AGTCCAGGAGGACGCGGCGAGCCTGAG-AGCCTTCACGGAGG
>1a_PP926359_2010-07-06
---------------------------------------------------------TGTTGTGACCTGGACCCCCAAGC
CCGTGTGGCCATCAAGTCTCTCACTGAGAGGCTTTATGTTGGGGGCCCTCTTACCAATTCAAGGGGGGAGAGTTGCGGCT
ACCGCAGGTGCCGCGCGAGCGGCGTACTGACGACTAGCTGCGGCAACACCCTCACTTGCTACATCAAGGCCCGGGCAGCC
TGTCGAG-CCGCAGGGCTCCAGGACTGCACCATGCTCGTGTGCGGCGACGACTTAGTC-GTTATCTGTG-AAAGTGCGGG
GGTCCAGGAGGACGCGGCGAGCCTGAG-AGCCTT--------
>1a_PP926360_2010-07-08
TGTTTTGACTCTACGGTCACTGAGAACGACATCCGTACGGAGGAGGCAATCTACCAATGTTGTGACCTTGACCCCCAAGC
CCGAGTGGCCATCAAGTCCCTCACCGAGAGGCTTTATGTCGGGGGCCCCCTCACCAATTCAAGGGGGGAAAACTGTGGCT
ATCGCAGGTGCCGCGCGAGCGGCGTACTAACGACTAGCTGTGGTAACACCCTCACTTGCTACATCAAGGCCCAAGCAGCC
TGTCGAG-CCGCAGGGCTCCAGGACTGCACCATGCTCGTGTGCGGCGACGACTTAGTC-GTTATCTGTG-AAAGTCAGGG
AGTCCAGGAGGATGCAGCGAGCCTGAG-AGCCTTCACGGAGG
>1a_PP926361_2010-08-19
TGTTTTGACTCCACGGTCACTGAGAATGACATCCGTACGGAGGAGGCAATCTATCAATGTTGTGACCTTGACCCCCAAGC
CCGAGTGGCCATCAGGTCCCTCACCGAGAGGCTTTATGTTGGGGGCCCTCTTACCAATTCAAGAGGGGAAAACTGCGGCT
ATCGCAGGTGCCGCGCGAGCGGCGTACTGACGACTAGCTGTGGTAATACCCTCACTTGCTACATCAAGGCCCAAGCAGCC
TGTCGAG-CCGCAGGGCTCCGGGACTGCACCATGCTCGTGTGTGGCGACGACTTAGTC-GTCATCTGTG-AGAGTCAGGG
AGTCCAGGAGGATGCGGCAAGCCTGAG-AGCCTTCACGGAGG
>1a_PP926362_2010-08-19
TGTTTTGACTCCACAGTCACCGAGAGTGAGATCCGTACGGAGGAGGCAATCTACCAATGTTGTGACCTGGACCCCCAAGC
CCGCGTGGCCATCAAGTCCCTTACTGAGAGGCTTTATGTTGGGGGCCCTCTTACCAATTCAAGGGGGGAGAATTGCGGCT
ATCGCAGGTGTCGCGCGAGCGGCGTACTGACGGCTAGCTGTGGTATCACCCTCACTTGAAACATCAAGAGCCCGGCAGCC
TGTCGAGCCCTCAGGGCTCCAGGACTGCACCATGCTCGTGTGCGGCGACGACTTAGTC-GTTATCTGTGAAAAGTGCGGG
ACTCCGGGAGGACGCGGCAAGCCTAAG-AGCCTTCACGGAGG
>1a_PP926363_2010-09-01
TGTTTTGACTCCACAGTCACTGAGAATGACATCCGTACGGAGGAGGCAATCTACCAATGTTGTGACCTGGACCCCCAAGC
CCGCGTGGCCATTAAGTCCCTCACTGAGAGGCTTTATGTTGGGGGCCCTCTTACCAATTCAAGGGGGGAGAACTGCGGCT
ACCGCAGGTGCCGCGCAAGCGGCGTTCTGACGACTAGCTGCGGTAACACCCTCACCTGCTACATCAAGGCCCGAGCAGCC
TGTCGAG-CCGCAGGGCTCCAGGACTGCACCATGCTCGTGTGCGGCGACGACTTARTC-GTTATCTGTG-AAAGTGCGGG
GGTCCAGGAGGACGCGGCGAGCCTGAG-AGCCTTCACGGAGG
>1a_PP926364_2010-09-07
TGTTTTGACTCCACAGTCACTGAGCATGATATCCGTACGGAGGAGGCAATTTACCAATGTTGTGACCTGGACCCCCAAGC
CCGTGTGGCTATCAAGTCCCTCACTGAGAGGCTTTATGTTGGGGGCCCTCTTACCAATTCAAAGGGGGAGAACTGCGGCT
ACCGCAGGTGTCGCGCGAGCGGCGTACTGATGACTAGCTGTGGTAACCCCCTCACTTGCTACATCAAGACCCTGGCAGCC
TGTCGAG-CCGCAAGGCTCCAGGACTGCACCATGCTCGTGTGTGGCGACGACTTAGTC-GTTATCTGTG-ATAGCCCCGG
GGTCCAGGAGGACGCGGCGAGCCTGAG-AGCCTTCACGGAGG
>1a_PP926365_2010-09-08
TGTTTTGACTCCACGGTCACTGAGAACGACATCCGTACGGAGGAGGCAATCTACCAATGTTGTGACCTTGACCCCCAAGC
CCGAGTGGCCATCAAGTCTCTCACCGAGAGGCTTTATGTCGGGGGCCCTCTCACCAATTCAAGGGGGGAAAACTGCGGCT
ATCGCAGGTGCCGCGCGAGCGGCGTACTGACAACTAGCTGCGGTAACACCCTCCCTTGCTACATCAAGGCCCAAGCAGCC
TGTCGAG-CCGCAGGGCTCCAGAGCTGCACCATGCTCGTGTGTGGCGACGACTTAGTC-GTTATCTGTG-AAAGTCAGGG
AGTCCAGGAGGATGCAGCGAGCCTGAG-AGCCTTCACGGAGG
>1a_PP926366_2010-09-22
TGTTTTGACTCTACGGTCACTGAGAACGACATCCGTACGGAGGAGGCAATCTACCAATGTTGTGACCTTGACCCCCAAGC
CCGAGTGGCCATCAAGTCCCTCACCGAGAGGCTTTATGTCGGGGGCCCTCTCACCAATTCAAGGGGGGAAAACTGCGGCT
ATCGCAGGTGCCGCGCGAGCGGCGTACTGACGACTAGCTGTGGTAACACCCTCACTTGCTACATCAAGGCCCAAGCAGCC
TGTCGAG-CCGCAGGGCTCCGGGACTGCACCATGCTCGTGTGTGGCGACGACTTAGTC-GTTATCTGTG-AAAGTCAGGG
AGTCCAGGAGGATGCAGCGAGCCTGAG-AGCCTTCACGGAGG
>1a_PP926367_2010-10-26
TGTTTTGACTCCACAGTCACTGAGAGCGACATCCGTACGGAAGAGGCAATCTACCAATGTTGTGACCTGGACCCCCAAGC
CCGCGTGGCCATTAGGTCTCTCACTGAGAGGCTTTATGTTGGGGGCCCTCTTACCAATTCAAGGGGGGAGAACTGTGGCT
ATCGCAGGTGCCGCGCGAGCGGCGTACTGACGACTAGCTGTGGTAACACCCTCACTTGTTACATCAAGGCCCAAGCAGCC
TGTCGAG-CCGCAGGGCTCCAGAGCTGCACCATGCTCGTGTGCGGCGACGACCTAGTC-GTTATCTGTG-AAAGTGCGGG
AGTCCAGGAGGACGCGCCGAGCCTGAG-AGCCTTCACGGAGG
>1a_PP926368_2009-07-01
TGTTTTGACTCCACAGTCACTGAGAGCGACATCCGTACGGAGGAGGCAATCTACCAATGTTGTGACCTGGACCCCCAAGC
CCGCGTGGCCATTAAGTCCCTCACTGAGAGGCTTTATGTTGGGGGCCCTCTTACCAATTCGAGGGGAGAGAACTGCGGCT
ACCGCAGGTGCCGCGCAAGCGGCGTACTGACGACTAGCTGTGGCAACCCCCTCCCTTGCAACATCAAGACCCGCGCAGCC
TGTCGAG-CCGCAGGGCTCCAGGACTGTACCATGCTCGTGTGCGGCGACGACTTAGTC-GTTATCTGTG-AAAGTGCCGG
GGTCAAGGAAGACGCTGCGAACCTGAG-AGCCTTCACGGAGG
>1a_PP926369_2009-08-01
TGTTTTGACTCCACAGTCACTGAGAGCGACATCCGTACGGAGGAGGCAATCTACCAATGTTGTGACCTGGACCCCCAGGC
CCGCGTGGCCATTAAGTCCCTCACTGAGAGACTTTATGTTGGGGGCCCTCTCACCAATTCAAGGGGAGAGAACTGCGGCT
ACCGCAGGTGCCGCGCAAGCGGCGTACTGACGACTAGCTGTGGTAACACCCTCACCTGCTACATCAAGGCCCAGGCAGCC
TGTCGAG-CCGCAGGGCTCCAGGACTGTACCATGCTCGTGTGCGGCGACGACTTAGTC-GTCATCTGTG-AAAGTGTGGG
GGTCCATGAGGACGCGACGAACCTGAG-AGCCTTCACGGAGG
>1a_PP926370_2007-06-29
TGTTTTGACTCTACGGTCACTGAGAACGACATCCGTACGGAGGAGGCAATCTACCAATGCTGTGACCTTGACCCCCAAGC
CCGAGTGGCCATCAAGTCCCTCACCGAGAGGCTTTATGTTGGGGGCCCTCTTACCAATTCAAGGGGGGAGAACTGCGGCT
ATCGCAGGTGCCGCGCGAGCGGCGTACTGACAACTAGCTGTGGTAACACCCTCACTTGCTACATCAAGGCCCAAGCAGCC
TGTCGAG-CCGCAGGGCTCCGGGACTGCACCATGCTCGTGTGTGGCGACGACTTAGTC-GTTATCTGTG-AAAGTCAGGG
AGTCCAGGAGGATGCGGCGAGCCTGAG-AGCCTTCACGGAGG
>1a_PP926371_2010-01-23
TGTTTTGACTCTACAGTCACTGAGAACGACATCCGTACGGAGGAGGCAATCTACCAATGTTGTGACCTTGACCCCCAAGC
CCGAGTGGCCATCAAGTCCCTCACCGAGAGGCTTTATGTCGGGGGCCCTCTTACCAATTCAAGGGGGGAAAACTGCGGCT
ATCGCAGGTGCCGCGCCAGCGGCGTACTGACAACTAGCTGTGGTAACACCCTCACTTGCTACATCAAGGCCCAAGCAGCC
TGTCGAG-CCGCAGGGCTCCGGGACTGCACCATGCTCGTGTGTGGCGACGACTTAGTC-GTTATCTGTG-AAAGTCAGGG
AGTCCAGGAGGATGCGGCGAGCCTGAG-AGCCTTCACGGAGC
>1a_PP926372_2011-03-15
TGTTTTGACTCCACAGTCACTGAGAGTGACATCCGTACGGAGGAGGCAATCTACCAATGTTGTGACCTGGACCCCCAAGC
CCGCGTGGCTATCAAATCTCTTACTGAGAGGCTTTATGTTGGGGGCCCTCTTACCAATTCAAGGGGGGAGAATTGCGGCT
ACCGCAGGTGCCGCGCGAGCGGCGTACTGACGACTAGCTGTGGTAATACCCTCACTTGCTACATCAAGGCCCAAGCAGCC
TGTCGAG-CCGCAGGGCTCCAGGACTGCACCATGCTCGTGTGCGGCGACGACTTAGTC-GTTATCTGCG-AAAGTGCGGG
GGTCCAGGAGGATGCGGCGAGCCTGAG-AGCCTTCACGGAGG
>1a_PP926373_2011-03-01
TGTTTTGACTCCACAGTCACTGAGAGCGACATCCGTACGGAGGAGGCAATCTACCAATGTTGTGACCTGGACCCCCAAGC
CCGCGTGGCCATTAAGTCCCTCACCGAGAGGCTTTATGTTGGGGGCCCTCTTACCAATTCAAGGGGGGAGAACTGCGGCT
ACCGCAGGTGCCGCGCAAGCGGCGTACTGACGACTAGCTGTGGTAACACCCTCACCTGCTACATCAAGGCCCAGGCAGCC
TGTCGAG-CCGCAGGGCTCCAGGACTGAACCATGCTCGTGTGAGGCGACGACTTAGTC-GTTATCTGTG-AAAGTGCGGG
GGTCCAGGAGGACGCGGCGAGCCTGAG-AGCCTTCACGGAGG
>1a_PP926374_2011-03-16
TGTTTTGACTCCACAGTCACTGAGAGTGATATCCGTACGGAGGAAGCAATTTACCAATGTTGTGACCTGGACCCCCAAGC
CCGCGTGGCCATCAGGTCCCTCACCGAGAGGCTTTATGTCGGGGGCCCTCTTACCAATTCAAGGGGGGAGAACTGCGGCT
ATCGCAGATGCCGCGCGAGCGGCGTACTGACAACTAGCTGTGGTAACCCCCCCCCTTGATATATCAAGACCCAGGCAGCC
TGTCGAG-CCGCAGGGCTCCAAAACTGCACCATGCTCGTGTGGGGCGATGACTTAGTCCGTTATCTGTG-AAAGTGCGTG
TGCCCGGGAGGACGCGGCGAGCCTGAG-AGCCTTCACGGAGG
>1a_PP926375_2013-04-18
TGTTTTGACTCCACAGTCACTGAGAACGACATCCGTACGGAGGAGGCAATCTACCAGTGTTGTGACCTGGACCCCCAAGC
CCGCGTGGCCATCAAGTCTCTCACCGAGAGGCTTTATGTCGGGGGCCCTCTTACCAATTCAAGGGGGGAAAACTGCGGCT
ATCGCAGGTGCCGCGCAAGCGGCGTACTGACAACTAGCTGTGGTAACACCCTCACTTGCTACATCAAGGCCCAAGCAGCC
TGTCGAG-CCGCAGGGCTCCGGGACTGCACCATGCTCGTGTGTGGCGACGACTTAGTC-GTTATCTGTG-AAAGTCAGGG
AGTCCAGGAGGATGCGGCGAACCTGAG-AGCCTTCACGGAGG
>1a_PP926376_2013-04-18
TGTTTTGACTCCACAGTCACTGAGAACGACATCCGTACGGAGGAGGCAATCTACCAGTGTTGTGACCTGGACCCCCAAGC
CCGCGTGGCCATCAAGTCTCTCACCGAGAGGCTTTATGTCGGGGGCCCTCTTACCAATTCAAGGGGGGAAAACTGCGGCT
ATCGCAGGTGCCGCGCAAGCGGCGTACTGACAACTAGCTGTGGTAACACCCTCACTTGCTACATCAAGGCCCAAGCAGCC
TGTCGAG-CCGCAGGGCTCCGGGACTGCACCATGCTCGTGTGTGGCGACGACTTAGTC-GTTATCTGTG-AAAGTCAGGG
AGTCCAGGAGGATGCGGCGAACCTGAG-AGCCTTCACGGAGG
>1a_PP926377_2011-02-25
TGTTTTGACTCCACAGTCACCGAGAACGACATCCGTACGGAGGACGCAATCTACCAATGTTGTGACCTGGACCCCCAGGC
TCGTGTGGCCATCAAGTCCCTTACTGAGAGGCTTTATGTTGGGGGCCCTCTTACCAATTCAAGGGGGGAGAACTGTGGCT
ACCGAAGGTGCCGCGCGAGCGGCGTACTGACGACTAGCTGTGGTAACACCCTCACTTGCTACATCAAGGCCCGAGCAGCC
TGTCGAG-CCGCAGGGCTCCAGGACTGCACCATGCTCGTGTGCGGCGACGACTTAGTC-GTTATCTGTG-AAAGTGCGGG
GGTCCAGGAGGACGCGGCGAGCCTGAG-AGCCTTCACGGAGG
>1a_PP926378_2011-04-13
TGTTTTGACTCCACAGTCACTGAGAGCGACATCCGTACGGAGGAGGCAATCTACCAATGTTGTGACCTGGACCCCCAAGC
CCGCGTGGCCATTAAGTCCCTCACTGAGAGGCTTTATGTTGGGGGCCCTCTTACCAATTCAAGGGGGGAGAACTGCGGCT
ACCGCAGGTGCCGAGCAAGCGGCGCACTGACGACTAGCTGTGGTAACACCCTCCCCTGAAACGTCAAGGCCCGGGCAGCC
TGTCGAG-CCGCAGGGCTCCAGGACTGCACCATGCTCGTGTGCGGCGACGACTTAGTC-GTTATCTGTG-AAAGTGCGGG
GGTCCAGGAGGACGCTGTGAGCCTGAG-AGCMTTCACGGAGG
>1a_PP926379_2014-04-14
TGTTTTGACTCCACAGTCACCGAGAGCGACATCCGTACGGAGGAGGCAATCTACCAATGTTGTGACCTGGACCCCCAAGC
CCGCGTGGCCATCAAGTCCCTTACTGAGAGGCTTTATGTTGGGGGCCCTCTTACCAATTCAAGGGGGGAGAATTGCGGCT
ACCGCAGATGCCGCGAGAGCGGCGTACTGACGACTAGCTGTGGTAACACCCTCACTTGCTACATCAAGGCCCGGGCCGCC
TGTCGAG-CCGCTGGGCTCAAGGACTGCACCATGCTCGTGTGCGGCGACGACTTAGTC-GTTATCTGTG-AAAGTGCGGG
GGTCCAGGAGGATGCGGCGAGCCTGAG-AGCCTTCACGGAGG
>1a_PP926380_2011-05-18
TGTTTTGACTCCACAGTCACTGAGAGTGATATCCGTACGGAGGAGGCAATCTACCAATGTTGTGACCTGGACCCCCAAGC
CCGCGTGGCCATCAAGTCCCTCACTGAGAGGCTTTATGTTGGGGGCCCCCTCACCAATTCAAGAGGGGAGAACTGCGGCT
ATCGTAGGTGCCGCGCGAGCGGCGTGCTGACAACTAGCTGTGGCAACACCCTCACCTGCTACATCAAGGCCCAGGCAGCC
TGCCGAG-CTGCAGGGCTCAAAGACTGCACCATGCTTGTGTGTGGCGACGACTTAGTC-GTTATCTGTG-AGAGTGCAGG
GTTCCTGGAGGACGCGGCGAGCCTGAG-AGCTTTCACGGAGG
>1a_PP926381_2011-06-08
TGTTTTGACTCCACAGTCACTGAGAGCGATATCCGTACGGAGGAGGCAATCTACCAGTGTTGTGACCTGGACCCCCAAGC
CCGCGTGGCCATCAAGTCCCTCACAGAGAGGCTTTATGTCGGGGGCCCTCTTACCAATTCAAGGGGGGAGAACTGCGGCT
ACCGCAGGTGCCGCGCGAGCGGCGTGCTGACGACTAGCTGTGGTAACACCCTCACCTGCTACATCAAGGCCCGGGCAGCC
TGTCGAG-CCGCAGGGCTCCAGGACTGCACCATGCTCGTGTGTGGCGACGACTTAGTC-GTTATCTGTG-AAAGTGCGGG
GGTCCAGGAGGACGCGGCGAGCCTGAG-AGCCTTCACGGAGA
>1a_PP926382_2013-03-11
TGTTTTGACTCCACAGTCACTGAGAGCGATATCCGTACGGAGGAGGCAATCTACCAATGTTGTGACCTGGACCCCCAAGC
CCGTGTGGCCATCAAGTCCCTCACTGAGAGGCTTTATGTCGGGGGCCCTCTTACCAATTCAAGAGGGGAGAACTGCGGCT
ACCGCAGGTGTCGCGCAAGCGGCGTGCTGACGACTAGCTGTGGCAACACCCTCACTTGCTACATCAAGGCCCAAGCAGCC
TGTCGAG-CCGCAGGGCTCCGGGACTGCACCATGCTCGTGTGTGGCGACGACTTAGTC-GTTATCTGTG-AAAGTGCGGG
GGTCCATGAGGACGCGGCGAGCCTGAG-AGCCTTCACGGAGG
>1a_PP926383_2011-07-06
TGTTTTGACTCCACAGTCACTGAGAGCGACATCCGTACGGAAGAGGCAATCTACCAATGTTGTGACCTGGACCCCCAAGC
CCGCGTGGCCATCAGGTCTCTCACTGAGAGGCTTTATGTTGGGGGCCCTCTTACCAATTCAAGGGGGGAGAACTGCGGCT
ATCGCAGGTGCCGCGCGAGCGGCGTACTGACGACTAGCTGTGGTAACACCCTCACTTGCTACATCAAGGCCCGAGCAGCC
TGTCGAG-CCGCAGGGCTCCAGGACTGCACCATGCTCGTGTGCGGCGACGACCTAGTC-GTTATCTGTG-AAAGTGCGGG
GGTCCAGGAGGACGCGGCGAGCCTGAG-AGCCTTCACGGAGG
>1a_PP926384_2011-09-26
TGTTTTGACTCTACGGTCACCGAGAGCGACATCCGTACGGAGGAGGCAATCTACCAATGTTGTGACCTTGACCCCCAAGC
CCGAGTGGCCATCAAGTCCCTCACCGAGAGACTTTATGTCGGGGGCCCTCTCACCAATTCAAGGGGGGAAAACTGCGGCT
ATCGCAGGTGTCGCGCGAGCGGCGTACTGACAACTAGCTGCGGCAATACCCTCACTTGCTACATCAAGGCCCAAGCAGCC
TGTCGAG-CCGCAGGGCTCCGGGACTGCACCATGCTCGTGTGTGGCGACGACTTAGTC-GTTATCTGTG-AAAGTCAGGG
AGTCCAGGAGGATGCAGCGAGCCTGAG-AGCCTTCACGGAGG
>1a_PP926385_2011-10-24
TGTTTTGACTCTACGGTCACTGAGAACGACATCCGTACGGAGGAGGCAATCTACCAATGTTGTGACCTTGACCCCCAAGC
CCGAGTGGCCATCAAGTCCCTCACCGAGAGGCTTTATGTCGGGGGTCCTCTCACCAATTCAAGGGGGGAAAACTGCGGCT
ATCGCAGGTGCCGCGCGAGCGGCGTACTGACGACTAGCTGTGGTAACACCCTCACTTGCTACATCAAGGCCCAAGCAGCC
TGTCGAG-CCGCAGGGCTCCGGGACTGCACCATGCTCGTGTGTGGCGACGACTTAGTC-GTTATCTGTG-AAAGTCAGGG
AGTCCAGGAGGATGCAGCGAGCCTGAG-AGCCTTCACGGAGG
>1a_PP926386_2011-11-23
TGTTTTGACTCCACAGTCACCGAGAGCGACATCCGTACGGAGGAGGCAATCTACCAATGTTGTGACCTGGACCCCCAAGC
TCGCGTGGCTATCAAGTCTCTTACTGAGAGGCTTTATGTTGGGGGCCCTCTTACCAATTCAAGGGGGGAGAACTGTGGCT
ACCGCAGGTGCCGCGCAAGCGGCGTACTGACGACTAGCTGTGGTAACACCCTCACTTGCTACATCAAGGCCCGGGCAGCC
TGTCGAG-CCGCAGGGCTCCAGGACTGCACCATGCTCGTGTGCGGCGACGACTTAGTC-GTTATCTGTG-AAAGTGCGGG
GGTCCAGGAGGACGCGGCGAGCCTGAG-AGCCTTCACGGAGG
>1a_PP926387_2012-03-14
TGTTTTGACTCTACAGTCACTGAGAACGACATCCGTACGGAGGAGGCAATCTACCAATGTTGTGACCTTGACCCCCAAGC
CCGAGTGGCCATCAAGTCCCTCACCGAGAGGCTTTATGTTGGGGGTCCTCTTACCAATTCAAGGGGGGAAAACTGTGGCT
ATCGCAGGTGCCGCGCGAGCGGCGTACTGACAACTAGCTGTGGTAACACCCTCACTTGCTACATCAAGGCCCAAGCAGCC
TGTCGAG-CCGCAGGGCTCCGGGACTGCACCATGCTCGTGTGTGGCGACGACTTAGTC-GTTATCTGTG-AAAGTCAGGG
AGTCCAGGAGGATGCAGCGAGCCTGAG-AGCCTTCACGGAGG
>1a_PP926388_2012-05-30
TGTTTTGACTCCACAGTCACCGAGAGCGACATCCGTACGGAGGAGGCAATCTACCATTGTTGTGACCTGGACCCCCAAGC
CCGCGTGGCCATCAAGTCCCTAACTGAGAGGCTTTATGTTGGGGGCCCTCTTACCAATTCAAGGGGGGAGAATTGCGGCT
ACCGCAGGTGCCGCGCGAGCGGCGTGCTGACGACTAGCTGTGGTAACACCCTCACTTGTTACATCAAGGCCCAGGCAGCC
TGTCGAG-CCGCAGGGCTCCAGGACTGCACCATGCTCGTGTGCGGCGACGACTTAGTC-GTTATCTGTG-AAAGTGCGGG
GGTCCAGGAGGACGCGGCGAGCCTGAG-AGCCTTCACGGAGC
>1a_PP926389_2012-06-04
TGTTTTGACTCCACAGTCACTGAGAGCGACATCCGTACGGAGGAGGCAATCTACCAATGTTGTGACCTGGACCCCCAAGC
CCGAGTGGCCATTAAGTCCCTCACTGAGAGGCTTTATGTTGGGGGCCCTCTTACCAATTCAAGGGGGGAGAACTGCGGCT
ACCGCAGGTGCCGCGCAAGCGGCGTACTGACGACTAGCTGTGGTAACACCCTCCCCTGCTACATCAAGGCCCAAGCAGCC
TGTCGAG-CCGCAGGGCTCCAGGACTGCACCATGCTCGTGTGCGGCGACGACCTAGTC-GTTATCTGTG-AAAGCGCGGG
GGTCCAGGAGGACGCGGCGAACCTGAG-AGCCTTCACGGAGG
>1a_PP926390_2012-06-13
TGTTTTGACTCCACAGTCACTGAGAGCGATATCCGTACGGAGGAGGCAATCTACCAGTGTTGTGACCTGGACCCCCAAGC
CCGCGTGGCCATCAAGTCCCTCACCGAGAGGCTTTATGTCGGGGGCCCTCTTACCAATTCAAGGGGGGAAAACTGCGGCT
ACCGCAGGTGTCGCGCAAGCGGCGTACTGACAACTAGCTGTGGTAACACCCTCACTTGCTACATCAAGGCCCAAGCAGCC
TGTCGAG-CCGCAGGGATCCAGGACTGCACCATGCTCGTGTGCGGCGACGACTTAGTC-GTTATCTGTG-AAAGTCAGGG
GGTCCAGGAGGATGCGGCGAACCTGAG-AGCCTTCACGGAGG
>1a_PP926391_2012-06-20
TGTTTTGACTCCACAGTCACTGAGAACGACATCCGTACGGAGGAGGCAATCTACCAATGTTGTGACCTCGACCCCCAAGC
CCGAGTGGCCATCAAGTCCCTCACCGAGAGGCTTTATGTCGGGGGCCCTCTCACCAATTCAAGGGGGGAAAACTGCGGCT
ATCGCAGGTGCCGCGCGAGCGGCGTGCTGACAACTAGCTGTGGTAACACCCTCACTTGCTACATCAAGGCCCAAGCAGCC
TGTCGAG-CCGCAGGGCTCCGGGACTGCACCATGCTCGTGTGTGGCGACGACTTGGTC-GTTATCTGTG-AAAGTCAGGG
AGTCCAGGAGGATGCGGCGAGCCTGAG-AGCCTTCACGGAGG
>1a_PP926392_2012-07-18
TGTTTTGACTCCACAGTCACTGAGAGCGATATCCGTACGGAGGAGGCAATCTACCAATGTTGTGACTTGGACCCCCAAGC
CCGCGTGGCCATCAAGTCCCTCACTGAGAGGCTTTATGTTGGGGGCCCTCTTACCAATTCACGAGGGGAGAACTGCGGCT
ACCGCAGATGCCGCGCAAGCGGCGTACTGACAACTAGCTGTGGTAACACCCTCACTTGCTACATCAAGGCCAAAGCAGCC
TGTCGAG-CCGCAGGGCTCCGGGACTGCACCATGCTCGTGTGCGGCGATGACTTAGTC-GTTATCTGTG-AAAGTGCGGG
GGTTCAGGAGGACGCAGCGAGCCTGAG-AGCCTTCACGGAGC
>1a_PP926393_2012-07-23
TGTTTTGACTCCACAGTCACTGAGAGCGACATCCGTACGGAGGAGGCAATCTACCAATGTTGTGACTTGGACCCCCAAGC
CCGCGTGGCCATTAAATCTCTCACTGAGAGGCTTTATGTTGGGGGCCCTCTTACCAATTCAAGGGGGGAGAACTGCGGCT
ACCGCAGGTGCCGCGCAAGCGGCGTGCTGACAACTAGCTGTGGTAACACCCTCACTTGCTACATCAAGGCCCAAGCAGCC
TGTCGAG-CCGCAGGGCTCCAGGACTGCACCATGCTCGTGTGCGGCGACGACTTAGTC-GTTATCTGTG-AAAGTGCGGG
GGTCCAGGAGGACGCGGCAAGCCTGAG-AGCCTTCACGGAGC
>1a_PP926394_2012-08-29
TGTTTTGACTCCACAGTCACTGAGAGCGACATCCGTACGGAAGAGGCAATCTATCAATGTTGTGACCTGGACCCCCAAGC
CCGCGTGGCCATCAAGTCCCTTACTGAGAGGCTTTATGTTGGGGGCCCTCTTACCAATTCAAGGGGGGAGAACTGCGGCT
ACCGCAGATGCCGTGCGAGCGGCGTACTGACGACTAGCTGTGGTAACACCCTCACTTGCTACATCAAGGCCCGAGCAGCC
TGTCGAG-CCGCAGGGCTCCAGGACTGCACCATGCTCGTGTGCGGCGACGACTTAGTC-GTTATCTGTG-AGAGCGCGGG
GGTCCAGGAGGACGCGGCGAGCCTGAG-AGCCTTCACGGAGC
>1a_PP926395_2012-08-29
TGTTTTGACTCCACAGTCACTGAGAGCGACATCCGTACGGAGGAGGCAATCTACCAATGTTGTGACCTGGACCCCCAAGC
CCGCGTGGCCATCAAGTCTCTCACTGAGAGGCTTTATGTTGGGGGCCCCCTTACCAATTCAAGAGGGGAGAACTGCGGCT
ACCGCAGGTGCCGCGCAAGTGGCGTACTGACGACTAGCTGTGGTAACACCCTCACTTGCTACATCAAGGCCCAAGCAGCC
TGTCGAG-CCGCAGGTCTCCAGGACTGTACCATGCTTGTGTGCGGCGACGACTTAGTC-GTTATCTGTG-AAAGTGCGGG
GTTCCGGGAGGACGAGGCGAACCTGAG-AGCCTTCACGGAGG
>1a_PP926396_2012-09-05
TGTTTTGACTCCACAGTCACTGAGAGCGACATCCGTACGGAGGAGGCAATCTACCAATGTTGTGACCTGGACCCCCAAGC
CCGCGTGGCCATCAAGTCCCTCACTGAGAGGCTTTATGTTGGGGGCCCTCTTACCAATTCAAGGGGGGAGAACTGCGGCT
ACCGCAGGTGCCGCGCGAGCGGCGTGCTGACGACTAGCTGCGGTAACACCCTCACTTGCTACATCAAGGCCCGAGCAGCC
TGTCGAG-CCGCGGGGCTCCAGGACTGCACCATGCTCGTGTGTGGCGACGACTTAGTC-GTTATCTGTG-AAAGTGCGGG
GGTCCAGGAGGACGCGGCGAGCCTGAG-AGCCTTCACGGAGG
>1a_PP926397_2012-09-12
TGTTTTGACTCCACAGTCACTGAGAACGACATCCGTACGGAGGAGGCAATCTACCAATGTTGTGACCTGGACCCCCAAGC
CCGCGTGGCCATCAAGTCCCTTACTGAGAGGCTTTATGTTGGGGGCCCTCTTACCAACTCAAGGGGGGAAAACTGCGGCT
ATCGCAGATGCCGCGCGAGCGGCGTACTGACGACCAGCTGTGGTAACACCCTCACTTGCTACATCAAGGCCCGGGCAGCC
TGTAGAG-CCGCAGGGCTCCAGGACTGCACCATGCTCGTGTGCGGCGACGACTTAGTC-GTTATCTGTG-AAAGTGCGGG
CGTCCAGGAGGACGCGCCGAGCCTGAG-AGCCTTCACGGAGG
>1a_PP926398_2012-09-12
TGTTTTGACTCCACAGTCACTGAGCACGACATCCGTACGGAGGAGACAATCTACCAATGTTGTGACCTGGACCCCCAAGC
CCGCGTGGCCATTAAGTCCCTCACTGAGAGGCTTTATGTTGGGGGCCCTCTTACCAATTCAAGGGGGGAGAACTGCGGCT
ATCGCAGGTGCCGCGCAAGCGGCGTACTGACGACTAGCTGTGGCAACACCCTCACCTGCTACATCAAGGCCCGAGCAGCC
TGTCGAG-CCGCAGGGCTCCGGGACTGTACCATGCTCGTGTGCGGCGACGACTTAGTC-GTTATCTGTG-AAAGTGCGGG
GGTCCAGGAGGACGCGGCGAGCCTGAG-AGCCTTCACGGAGG
>1a_PP926325_2012-10-23
TGTTTTGACTCCACAGTCACCGAGAGCGACATCCGTACGGAGGAGGCAATCTACCAATGCTGTGACCTGGACCCCCAAGC
TCGTGTGGCCATCAAGTCCCTCACTGAGAGGCTTTATGTTGGGGGCCCTCTTACCAATTCAAGGGGGGAGAATTGCGGCT
ACCGCAGGTGCCGCGCGAGCGGCGTGCTGACGACTAGCTGTGGTAACACCCTCACTTGCTACATCAAGGCCCGGGCAGCT
TGTCGAG-CCGCAGGGCTCCGGGACTGCACCATGCTCGTGTGTGGCGACGACTTAGTC-GTTATCTGCG-AAAGTGCGGG
GGTCCAGGAGGACGCGGCGAGCCTGAG-AGCCTTCACGGAGC
>1a_PP926326_2013-01-16
TGTTTTGACTCCACAGTCACTGAGAGCGACATCCGTACGGAGGAGGCAATCTACCAATGTTGTGACCTGGACCCCCAAGC
CCGCGTGGCCATTAAGTCCCTCACTGAGAGGCTTTATGTTGGGGGCCCTCTTACCAATTCAAGGGGAGAGAACTGCGGCT
ACCGCAGGTGCCGCGCAAGCGGCGTACTGACGACTAGCTGTGGTAATACCCTCACCTGCTACATCAAGGCCCGGGCAGCC
TGTCGAG-CCGCAGGGCTCCAGGACTGCACCATGCTCGTGTGCGGCGACGACTTAGTC-GTTATCTGTG-AAAGTGCGGG
GGTCCAGGAGGATGCGGCGAACCTGAG-AGCCTTCACGGAGG
>1a_PP926327_2013-01-30
TGTTTTGACTCTACAGTCACTGAGAGCGATATCCGTACGGAGGAGGCAATCTACCAATGTTGTGACCTGGACCCCCAAGC
CCGCGTGGCCATCAAGTCCCTCACTGAGAGGCTTTATGTCGGGGGCCCTCTTACCAATTCAAGGGGGGAGAACTGCGGCT
ACCGCAGGTGCCGCGCGAGCGGCGTGCTGACGACTAGCTGTGGTAACACCCTCACTTGCTACATCAAGGCCCGGGCAGCC
TGTCGAG-CCGCAGGGCTCCGGGACTGCACCATGCTCGTGTGTGGCGACGACTTAGTC-GTTATCTGTG-AAAGTGCGGG
GGTCCAGGAGGACGCGGCGAGCCTGAG-AGCCTTCACGGAGG
>1a_PP926328_2013-02-07
TGTTTTGACTCCACAGTCACTGAGAGCGATATCCGTACGGAGGAGGCAATCTACCAATCTTGTGACCTGGACCCCCAAGC
CCGTGTGGCCATCAAGTCCCTCACTGAGAGGCTGTATGTTGGGGGTCCTCTTACCAATTCAAGGGGGGAGAACTGCGGCT
ACCGCAGGTGCCGCGCGAGCGGCGTACTGACAACTAGCTGTGGTAACACCCTCACTTGCTACATCAAGGCCAAGGCAGCC
TGTCGAG-CCGCAGGGCTCCGGGACTGCACCATGCTCGTGTGTGGCGACGACTTAGTC-GTTATCTGTG-AAAGTGCGGG
GGTCCAGGAGGACGCAGCGAGCTTGAG-AGCCTTCACGGAGC
>1a_PP926329_2013-03-04
TGTTTTGACTCAACAGTCACTGAGAGTGATATCCGTACGGAGGAGGCAATCTACCAGTGTTGTGACCTGGACCCCCAGGC
CCGCGTGGCCATCAAGTCCCTCACCGAGAGGCTTTATGTCGGGGGTCCTCTTACCAATTCAAGGGGGGAAAACTGCGGCT
ACCGCAGGTGCCGCGCAAGCGGCGTACTGACAACTAGCTGTGGTAACACCCTCACCTGCTACATCAAGGCCCAAGCAGCC
TGTCGAG-CCGCAGGGCTCCGGGACTGCACCATGCTCGTGTGTGGCGACGACTTAGTC-GTTATCTGTG-AAAGTGAGGG
AGTCCAGGAGGATGCGGCGAACCTGAG-AGCCTTTACGGAGG
>1a_PP926330_2013-03-04
TGTTTTGACTCTACAGTCACTGAGAGTGATATCCGTACGGAGGAGGCAATCTATCAATGTTGTGACCTTGACCCCCAAGC
CCGCGTGGCCATCAAGTCTCTCACCGAGAGGCTTTACGTCGGGGGTCCTCTTACCAACTCAAGGGGGGAAAACTGCGGCT
ATCGCAGGTGCCGTGCGAGCGGCGTGCTGACAACTAGCTGCGGTAACACCCTCACTTGCTACATCAAGGCCCAAGCAGCC
TGTCGAG-CCGCAGGGCTCCAGAGCTGCACCATGCTCGTGTGTGGCGACGACCTAGTC-GTTATCTGTG-AGAGCCAGGG
AGTCCAGCAGGATGCAGCGAGCCTGAG-AGCCTTCACGGAGG
>1a_PP926331_2013-04-08
TGTTTTGACTCTACGGTCACTGAGAACGACATCCGTACGGAGGAGGCAATCTACCAATGTTGTGACCTTGACCCCCAAGC
CCGAGTGGCCATCAAGTCCCTCACCGAGAGGCTTTATGTCGGGGGCCCTCTTACCAATTCAAGGGGGGAAAACTGCGGCT
ATCGCAGGTGCCGCGCGAGCGGCGTACTGACAACTAGCTGTGGTAATACCCTCACCTGCTACATCAAGGCCCAAGCAGCC
TGTCGAG-CCGCAGGGCTCCGGGACTGCACCATGCTCGTGTGTGGCGACGACTTAGTC-GTTATCTGTG-AGAGTCAGGG
AGTCCAGGAGGATGCAGCGAGCCTGAG-AGCCTTCACGGAGG
>1a_PP926332_2013-04-08
TGTTTTGACTCCACAGTCACTGAGAACGACATCCGTACGGAGGAGGCAATCTACCAATGTTGTGACCTGGACCCCCAAGC
CCGTGTGGCCATCAAGTCCCTTACTGAGAGGCTTTATGTTGGGGGCCCTCTTACCAATTCAAGGGGGGAGAATTGCGGCT
ATCGCAGGTGCCGCGCGAGCGGCGTACTGACGACCAGCTGTGGTAACACCCTCACTTGCTACATCAAGGCCCAGGCAGCC
TGTCGAG-CCGCAGGGCTCCAGGATTGCACCATGCTCGTGTGTGGCGACGACTTAGTC-GTTATCTGTG-AAAGTGCCGG
GGTCCAGGAGGACGCGGCGGCCCTGAG-AGGCTTCACGGAGG
>1a_PP926333_2013-04-08
TGTTTTGACTCCACAGTCACTGAGAACGACATCCGTACGGAGGAGGCAATCTACCAATGTTGTGACCTTGACCCCCAAGC
CCGAACGGCCATCAAGTCCCTCACCGAGAGGCTTTATGTCGGGGGTCCTCTTACCAATTCAAGGGGGGAAAACTGCGGCT
ATCGCAGGTGCCGCGCAAGCGGCGTACTGACAACTAGCTGCGGCAACACCCTCACTTGCTACATCAAGGCCCAAGCAGCC
TGTCGAG-CCGCAGGGCTCCGGGACTGCACCATGCTCGTGTGTGGCGACGATTTAGTC-GTTATCTGTG-AAAGTCAGGG
GGTCCAGGAGGACGCAGCGAGCCTGAG-AGCCTTCACGGAGT
>1a_PP926334_2012-09-12
TGTTTTGACTCCACAGTCACTGAGAGCGATATCCGTACAGAGGAGGCAATCTACCAGTGTTGTGACCTGGACCCCCAAGC
CCGCGTGGCCATCAAGTCTCTCACCGAGAGGCTTTATGTTGGGGGCCCTCTTACCAATTCAAGGGGGGAGAACTGCGGCT
ATCGCAGGTGCCGCGCAAGCGGCGTGCTGACAACTAGCTGTGGTAACACCCTCACTTGCTACATCAAGGCCCAAGCAGCC
TGTCGAG-CCGCAAGGCTCCAGGACTGCACCATGCTCGTGTGTGGCGACGACTTGGTC-GTTATCTGTG-AAAGTCAGGG
GGTCCAGGAGGATGCGGCGAGCCTAAG-AGCCTTCACGGAGG
>1a_PP926335_2013-04-11
TGTTTTGACTCCACAGTCACTGAGAGTGATATCCGTACGGAGGAGGCAATATACCAGTGTTGTGACCTGGACCCCCAAGC
CCGTGTGGCCATCAAGTCCCTCACCGAGAGGCTTTATGTCGGGGGCCCTCTTACCAATTCAAGGGGGGAAAACTGCGGCT
ATCGCAGGTGCCGCGCGAGCGGCGTACTGACGACTAGCTGTGGTAACACCCTCCCTTGCTACATCAAGGCCCAAGCAGCC
TGTCAAG-CCCCAGGGCTCCAGGATTGCACCATGCTCGTGTGTGGCGACGACCTAGTC-GTTATCTGTG-AAAGTCAGGG
AGTCCAGGAGGACGCAGCGAGCCTGAG-AGCCTTCACGGAGG
>1a_PP926336_2013-05-14
TGTTTTGACTCAACAGTCACTGAGAGCGATATCCGTACGGAGGAGGCAATCTACCAATGTTGTGACCTGGACCCCCAGGC
CCGTGTGGCCATTAAGTCTCTCACTGAGAGGCTTTATGTTGGGGGGCCTCTTACCAATTCAAGGGGGGAAAACTGCGGCT
ACCGCAGGTGCCGCGCGAGCGGCGTACTGACGACTAGCTGTGGCAATACCCTCACTTGTTACATCAAGGCCCAAGCAGCC
TGTCGAG-CCGCAGGGCTCCAGGACTGCACCATGCTCGTGTGTGGCGACGACCTAGTC-GTTATCTGCG-AAAGTGCTGG
GGTCCAGGAGGACGCGGCAGCCCTGAG-AGCCTTCACGGAGG
>1a_PP926337_2013-05-29
TGTTTTGACTCCACAGTCACTGAGAGCGATATCCGTACGGAGGAGGCAATCTACCAGTGTTGTGACCTGGACCCCCAAGC
CCGCGTGGCCATCAAGTCCCTCACCGAGAGACTTTATGTCGGGGGCCCCCTTACCAATTCAAGGGGGGAAAACTGCGGCT
ATCGCAGGTGCCGCGCGAGCGGCGTACTGACAACTAGCTGTGGTAACACCCTCACTTGCTACATCAAGGCCCAAGCAGCC
TGTCGAG-CCGCAGGGCTCCGGGACTGCACCATGCTCGTGTGTGGCGACGACTTAGTC-GTTATCTGTG-AGAGTCAGGG
AGTCCAGGAGGACGCAGCGAGCCTGAG-AGCCTTCACGGAGG
>1a_PP926339_2013-07-01
TGTTTTGACTCCACAGTCACTGAGAGCGACATCCGTACGGAGGAGGCAATCTACCAATGTTGTGACCTGGACCCCCAAGC
CCGCGTGGCCATTAAGTCCCTCACTGAGAGGCTTTACGTTGGGGGCCCTCTTACCAATTCAAGGGGGGAGAACTGCGGCT
ACCGCAGGTGCCGCGCAAGCGGCGTACTGACGACTAGCTGTGGTAACACCCTCACCTGTTACATCAAGGCCCGAGCAGCC
TGTCGAG-CCGCAGGGCTCCAGGACTGCACCATGCTCGTGTGTGGCGACGACTTAGTC-GTTATCTGTG-AAAGTGCGGG
GGTCCAGGAGGACGCGCCGAACCTGAG-AGCCTTCACGGAGG
>1a_PP926340_2013-07-02
TGTTTTGACTCCACAGTCACTGAGAGCGATATCCGTACGGAGGAGGCAATCTACCAATGTTGTGACCTGGACCCCCAAGC
CCGCGTGGCCATTAAGTCTCTCACTGAAAGGCTTTATGTTGGGGGCCCCCTTACTAACTCAAAGGGGGAGAACTGCGGCT
ATCGCAGGTGCCGCGCGAGCGGCGTACTGACGACTAGCTGTGGCAACACCCTCACTTGCTACATCAAGGCCCCCGCAGCC
TGTCGAG-CCGCAGGGCTCCAGGACTGCACCATGCTCGGGTGTGGGGACCACTTAGTC-TTTATCTGTG-AAAGTGCGGG
GGTCCATGAGGATGCGGCGAGCCTGAG-AGCCTTCACGGAGG
>1a_PP926341_2013-07-15
TGTTTTGACTCCACAGTCACTGAGAGTGACATCCGTACGGAGGAGGCAATCTACCAATGTTGTGACTTGGACCCCCAAGC
CCGCGTGGCCATCAAGTCTCTTACTGAGAGGCTTTATGTTGGGGGCCCTCTTACCAATTCAAGGGGGGAGAACTGTGGCT
ACCGCAGGTGCCGCGCAAGCGGCGTACTGACGACTAGCTGTGGTAACCCCCTCCCTTGCTACATCAAGGCCCAAGCAGCC
TGTCGAG-CCGCAGGGCTCAAAAACTGCACCATGCTCGTGTGTGGCGACGACCTAGTC-GTTATCTGTG-AAAGTGCGGT
GGTCAAGGAGGACGCGCCGAGCCTGAG-AGCCTTCACGGAGG
>1a_PP926342_2013-07-18
TGTTTTGACTCCACAGTCACCGAGAGCGACATCCGTACGGAGGAGGCAATTTACCAATGTTGTGACCTGGACCCCCAAGC
CGGGGGGGCCATCAAGTCTCTCACTGAGAGGCTTTATGTTGGGGGCCCTCTTACCAATTCAAGGGGGGAGAACTGCGGCT
ACCGCAGGTGCCGCGCGAGCGGCGTACTGACAACTAGCTGTGGTAACACCCTCACTTGCTACATCAAGGCCCGGGCAGCC
TGTCGAG-CCGCAGGGCTCCAGGACTGCACCATGCTCGTGTGTGGCGACGACCTAGTC-GTTATCTGTG-AAAGTGCGGG
GGTTCAGGAGGACGCGGCGAGCCTGAG-AGCCTTCACGGAGG
>1a_PP926343_2013-07-18
TGTTTTGACTCTACGGTCACTGAGAATGACATCCGTACGGAGGAGGCAATCTACCAGTGTTGTGACCTTGACCCCCAAGC
CCGAGTGGCCATCAAGTCCCTCACCGAGAGGCTTTATGTCGGGGGCCCTCTCACCAATTCAAAGGGGGAAAACTGCGGCT
ATCGCAGGTGCCGCGCGAGCGGCGTACTGACAACTAGCTGTGGTAACACCCTCACTTGCTACATCAAGGCCCAAGCAGCC
TGTCGAG-CCGCAGGGCTCCGGGACTGCACCATGCTCGTGTGTGGCGACGACTTAGTC-GTTATCTGTG-AAAGTCAGGG
AGTCCAGGAGGATGCAGCGAGCCTGAG-AGCCTTCACGGAGG
