# Supplementary material for: Risk Factors Associated with Hepatitis C Subtypes and the Evolutionary History of Subtype 1a in Mexico
Source: Viruses. 2024 Aug 6;16(8):1259. doi: 10.3390/v16081259 (PMC11359553; doi:10.3390/v16081259)
Supplement: Supplementary file 1 [file viruses-16-01259-s001.zip › S3_1a_tree.tree]

#NEXUS
Begin taxa;
	Dimensions ntax=73;
	Taxlabels
		1a_MEX100_2013-07-22
		1a_MEX101_2013-09-02
		1a_MEX102_2013-09-12
		1a_MEX103_2013-09-23
		1a_MEX104_2013-11-04
		1a_MEX105_2013-10-14
		1a_MEX106_2013-10-21
		1a_MEX107_2013-11-19
		1a_MEX108_2013-12-06
		1a_MEX109_2013-12-09
		1a_MEX110_2014-01-27
		1a_MEX111_2014-02-19
		1a_MEX112_2014-04-30
		1a_MEX113_2014-04-30
		1a_MEX114_2010-06-18
		1a_MEX115_2010-07-06
		1a_MEX116_2010-07-08
		1a_MEX119_2010-08-19
		1a_MEX120_2010-08-19
		1a_MEX122_2010-09-01
		1a_MEX123_2010-09-07
		1a_MEX124_2010-09-08
		1a_MEX125_2010-09-22
		1a_MEX126_2010-10-26
		1a_MEX127_2009-07-01
		1a_MEX128_2009-08-01
		1a_MEX129_2007-06-29
		1a_MEX130_2010-01-23
		1a_MEX131_2011-03-15
		1a_MEX132_2011-03-01
		1a_MEX133_2011-03-16
		1a_MEX134_2013-04-18
		1a_MEX135_2013-04-18
		1a_MEX136_2011-02-25
		1a_MEX137_2011-04-13
		1a_MEX138_2014-04-14
		1a_MEX139_2011-05-18
		1a_MEX140_2011-06-08
		1a_MEX141_2013-03-11
		1a_MEX142_2011-07-06
		1a_MEX143_2011-09-26
		1a_MEX144_2011-10-24
		1a_MEX146_2011-11-23
		1a_MEX148_2012-03-14
		1a_MEX149_2012-05-30
		1a_MEX150_2012-06-04
		1a_MEX151_2012-06-13
		1a_MEX152_2012-06-20
		1a_MEX153_2012-07-18
		1a_MEX154_2012-07-23
		1a_MEX155_2012-08-29
		1a_MEX156_2012-08-29
		1a_MEX157_2012-09-05
		1a_MEX158_2012-09-12
		1a_MEX159_2012-09-12
		1a_MEX81_2012-10-23
		1a_MEX82_2013-01-16
		1a_MEX83_2013-01-30
		1a_MEX84_2013-02-07
		1a_MEX85_2013-03-04
		1a_MEX86_2013-03-04
		1a_MEX87_2013-04-08
		1a_MEX88_2013-04-08
		1a_MEX89_2013-04-08
		1a_MEX90_2012-09-12
		1a_MEX91_2013-04-11
		1a_MEX92_2013-05-14
		1a_MEX93_2013-05-29
		1a_MEX95_2013-07-01
		1a_MEX96_2013-07-02
		1a_MEX97_2013-07-15
		1a_MEX98_2013-07-18
		1a_MEX99_2013-07-18
		;
End;
Begin trees;
	Translate
		1 1a_MEX100_2013-07-22,
		2 1a_MEX101_2013-09-02,
		3 1a_MEX102_2013-09-12,
		4 1a_MEX103_2013-09-23,
		5 1a_MEX104_2013-11-04,
		6 1a_MEX105_2013-10-14,
		7 1a_MEX106_2013-10-21,
		8 1a_MEX107_2013-11-19,
		9 1a_MEX108_2013-12-06,
		10 1a_MEX109_2013-12-09,
		11 1a_MEX110_2014-01-27,
		12 1a_MEX111_2014-02-19,
		13 1a_MEX112_2014-04-30,
		14 1a_MEX113_2014-04-30,
		15 1a_MEX114_2010-06-18,
		16 1a_MEX115_2010-07-06,
		17 1a_MEX116_2010-07-08,
		18 1a_MEX119_2010-08-19,
		19 1a_MEX120_2010-08-19,
		20 1a_MEX122_2010-09-01,
		21 1a_MEX123_2010-09-07,
		22 1a_MEX124_2010-09-08,
		23 1a_MEX125_2010-09-22,
		24 1a_MEX126_2010-10-26,
		25 1a_MEX127_2009-07-01,
		26 1a_MEX128_2009-08-01,
		27 1a_MEX129_2007-06-29,
		28 1a_MEX130_2010-01-23,
		29 1a_MEX131_2011-03-15,
		30 1a_MEX132_2011-03-01,
		31 1a_MEX133_2011-03-16,
		32 1a_MEX134_2013-04-18,
		33 1a_MEX135_2013-04-18,
		34 1a_MEX136_2011-02-25,
		35 1a_MEX137_2011-04-13,
		36 1a_MEX138_2014-04-14,
		37 1a_MEX139_2011-05-18,
		38 1a_MEX140_2011-06-08,
		39 1a_MEX141_2013-03-11,
		40 1a_MEX142_2011-07-06,
		41 1a_MEX143_2011-09-26,
		42 1a_MEX144_2011-10-24,
		43 1a_MEX146_2011-11-23,
		44 1a_MEX148_2012-03-14,
		45 1a_MEX149_2012-05-30,
		46 1a_MEX150_2012-06-04,
		47 1a_MEX151_2012-06-13,
		48 1a_MEX152_2012-06-20,
		49 1a_MEX153_2012-07-18,
		50 1a_MEX154_2012-07-23,
		51 1a_MEX155_2012-08-29,
		52 1a_MEX156_2012-08-29,
		53 1a_MEX157_2012-09-05,
		54 1a_MEX158_2012-09-12,
		55 1a_MEX159_2012-09-12,
		56 1a_MEX81_2012-10-23,
		57 1a_MEX82_2013-01-16,
		58 1a_MEX83_2013-01-30,
		59 1a_MEX84_2013-02-07,
		60 1a_MEX85_2013-03-04,
		61 1a_MEX86_2013-03-04,
		62 1a_MEX87_2013-04-08,
		63 1a_MEX88_2013-04-08,
		64 1a_MEX89_2013-04-08,
		65 1a_MEX90_2012-09-12,
		66 1a_MEX91_2013-04-11,
		67 1a_MEX92_2013-05-14,
		68 1a_MEX93_2013-05-29,
		69 1a_MEX95_2013-07-01,
		70 1a_MEX96_2013-07-02,
		71 1a_MEX97_2013-07-15,
		72 1a_MEX98_2013-07-18,
		73 1a_MEX99_2013-07-18
		;
tree TREE1 = [&R] ((((37[&length_range={0.8677656573972099,1149.8339990076158},height_95%_HPD={2.950684931506885,2.9506849315068884},rate_95%_HPD={1.7317672373890668E-4,0.016352363203264397},length_95%_HPD={2.128309378145971,38.38791387633503},rate=0.00769526515319501,length=15.082760381557964,rate_median=0.006946691518777489,length_median=9.407124728396212,height_median=2.950684931506885,rate_ra…
End;
